# Supplementary material for: Erythrocyte Membrane Biophysical Changes Mediated by Pooled Immunoglobulin G and Hematin: Electrokinetic and Lipid Peroxidation Studies
Source: Membranes (Basel). 2023 Feb 27;13(3):281. doi: 10.3390/membranes13030281 (PMC10056742; doi:10.3390/membranes13030281)
Supplement: Supplementary file 1 [file membranes-13-00281-s001.zip]

Archive with 3 entries (3 files):
- Figure S4a.jpg
- Figure S4b.jpg
- Supplementary Material_Graphs_membranes-2161721.pptx
